# Supplementary material for: Deep Infiltrating Endometriosis and Adenomyosis: Implications on Pregnancy and Outcome
Source: J Clin Med. 2021 Dec 29;11(1):157. doi: 10.3390/jcm11010157 (PMC8745136; doi:10.3390/jcm11010157)
Supplement: Supplementary file 1 [file jcm-11-00157-s001.zip]

Archive with 1 entries (1 files):
- jcm-1482735-supplementary.pdf
